# Supplementary material for: Spatial Behavior and Habitat Use of Two Sympatric Bat Species
Source: Animals (Basel). 2021 Dec 5;11(12):3460. doi: 10.3390/ani11123460 (PMC8697949; doi:10.3390/ani11123460)
Supplement: Supplementary file 1 [file animals-11-03460-s001.zip]

Archive with 1 entries (1 files):
- animals-1469441-supplementary.pdf
